# Supplementary material for: Use of Plant Protection Products in Lombardy, Italy and the Health Risk for the Ingestion of Contaminated Water
Source: Toxics. 2021 Jul 6;9(7):160. doi: 10.3390/toxics9070160 (PMC8309806; doi:10.3390/toxics9070160)
Supplement: Supplementary file 1 [file toxics-09-00160-s001.zip]

Archive with 1 entries (1 files):
- toxics-1187711-supplementary.pdf
